# Supplementary material for: A decade of stability for wMel Wolbachia in natural Aedes aegypti populations
Source: PLoS Pathog. 2022 Feb 23;18(2):e1010256. doi: 10.1371/journal.ppat.1010256 (PMC8901071; doi:10.1371/journal.ppat.1010256)
Supplement: S1 Table — Positions are shown relative to the GenBank reference sequences used for read mapping. Some or all of the differences are likely to be sequencing artifacts (see main text). For comparison, the results of Huang et al. [39] and Dainty et al. [40] are also shown. ND = not determined. (XLSX) [file ppat.1010256.s002.xlsx]

## Sheet: S1_Table
		Wolbachia								mitochondrial
genome sequence	source	1006083	1020480	1094461	1103469	1161855	1163170	1163171	1177854	14770	14775	14788	15076	15080	15262	15397	15439	15443	15618	15629	15646	15682	15788	15832	15871	15947	16059	16165	16232	16286	16376
wMel reference	GenBank (NC_002978.6)	-	-	-	T	-	G	C	C	N/A	N/A	N/A	N/A	N/A	N/A	N/A	N/A	N/A	N/A	N/A	N/A	N/A	N/A	N/A	N/A	N/A	N/A	N/A	N/A	N/A	N/A
mt genome reference	GenBank (MH348177.1)	N/A	N/A	N/A	N/A	N/A	N/A	N/A	N/A	C	A	C	T	T	T	G	T	T	T	C	C	T	- - - - - - - -T	T	AT	TA	G	G	T	A	T
wC45 F9 (pre-release)	this study	T	T	T	-	T	-	-	-	T	G	T	C	C	T	G	C	C	A	T	T	A	- - - -ATATT	A	AT	--	A	T	A	A	C
wC45 F10 (pre-release)	this study	T	T	T	-	T	G	-	-	T	G	T	C	C	T	G	C	C	A	T	T	A	- - - -ATATT	A	AT	TA	G	T	A	A	C
Long-term laboratory population (wMel Lab)	this study	T	T	T	-	T	G	-	-	T	G	T	C	C	T	G	C	C	A	T	T	A	- - - - - - - -T	A	AT	--	A	T	A	A	C
Gordonvale 2011	Huang et al. [1]	T	T	T	-	T	G	-	-	ND	ND	ND	ND	ND	ND	ND	ND	ND	ND	ND	ND	ND	ND	ND	ND	ND	ND	ND	ND	ND	ND
Gordonvale 2011	Dainty et al. [2]	T	T	T	-	T	G	-	-	ND	ND	ND	ND	ND	ND	ND	ND	ND	ND	ND	ND	ND	ND	ND	ND	ND	ND	ND	ND	ND	ND
Gordonvale 2013	Lau et al. [3]	-	-	-	T	-	G	C	C	C	A	C	T	T	T	G	T	T	T	C	C	T	- - - - - - - -T	T	AT	TA	G	G	T	A	T
Gordonvale 2018	Lau et al. [3]	T	T	T	-	T	G	-	-	T	G	T	C	C	C	G	C	C	A	T	T	A	- - - - - - - -T	A	--	TA	G	T	A	A	C
Gordonvale 2018	Dainty et al. [2]	T	T	T	-	T	G	-	-	ND	ND	ND	ND	ND	ND	ND	ND	ND	ND	ND	ND	ND	ND	ND	ND	ND	ND	ND	ND	ND	ND
Gordonvale 2020 (wMel GV F2)	this study	T	T	T	-	T	G	-	-	T	G	T	C	C	T	G	C	C	A	T	T	A	- - - - - - - -A	A	AT	--	A	T	A	A	C
Yorkys Knob 2011	Huang et al. [1]	T	T	T	-	T	G	-	-	ND	ND	ND	ND	ND	ND	ND	ND	ND	ND	ND	ND	ND	ND	ND	ND	ND	ND	ND	ND	ND	ND
Yorkys Knob 2018	Lau et al. [3]	T	T	T	-	T	G	-	-	T	A	T	T	T	T	A	T	T	A	T	C	T	- - - - - - - -T	T	AT	TA	G	G	T	T	T
Yorkys Knob 2018	Dainty et al. [2]	T	T	T	-	T	G	-	-	ND	ND	ND	ND	ND	ND	ND	ND	ND	ND	ND	ND	ND	ND	ND	ND	ND	ND	ND	ND	ND	ND
Yorkys Knob 2020 (wMel YK F2)	this study	T	T	T	-	T	G	-	-	T	G	T	C	C	T	G	C	C	A	T	T	A	ATATATATT	A	AT	TA	A	T	A	A	C
gene		hypothetical protein	ffs ncRNA		hypothetical protein	hemF	response regulator	response regulator	hemY
locus tag		WD_RS04725	WD_RS06780		WD_RS05230	WD_RS05515	WD_RS05520	WD_RS05520	WD_RS05590
References
[1] Huang B, Yang Q, Hoffmann AA, Ritchie SA, van den Hurk AF, Warrilow D. Wolbachia genome stability and mtDNA variants in Aedes aegypti field populations eight years after release. iScience. 2020;23(10):101572. Epub 2020/10/22. doi: 10.1016/j.isci.2020.101572. PubMed PMID: 33083739; PubMed Central PMCID: PMCPMC7527712.
[2] Dainty KR, Hawkey J, Judd LM, Pacidônio EC, Duyvestyn JM, Gonçalves DS, et al. wMel Wolbachia genome remains stable after 7 years in Australian Aedes aegypti field populations. Microb Genom. 2021;7(9):000641.
[3] Lau M-J, Schmidt T, Yang Q, Chung J, Sankey L, Ross PA, et al. Genetic stability of Aedes aegypti populations following invasion by wMel Wolbachia. bioRxiv. 2021:2021.06.03.446908. doi: 10.1101/2021.06.03.446908.
