# Supplementary material for: A decade of stability for wMel Wolbachia in natural Aedes aegypti populations
Source: PLoS Pathog. 2022 Feb 23;18(2):e1010256. doi: 10.1371/journal.ppat.1010256 (PMC8901071; doi:10.1371/journal.ppat.1010256)
Supplement: S2 Table — In our study, loci were considered to be polymorphic within a sample if they had coverage ≥ 30 and two or more alleles with a frequency of ≥ 25%. Any such loci occurring within the 16S rRNA or 23S rRNA genes were excluded from analysis, as we observed a relatively high level of contaminant reads mapping to these regions. Positions are shown relative to the GenBank reference sequences used for read mapping. For comparison, the results of Huang et al. [39] and Dainty et al. [40] are also shown. For Dainty et al. [40], multiple samples per population were analysed, with each sample containing a single individual—allele frequencies are reported as number individuals/total individuals per population. NR = not reported; not scored as polymorphic by the authors of the original study; in most cases these values are likely to be at or close to 100%. (XLSX) [file ppat.1010256.s003.xlsx]

## Sheet: S2_Table
		Wolbachia																					mitochondrial
genome sequence	source	229585		293364			378380			587862			952094		1080296			1090344		1174712			14770		14775		14981		15034			15076		15080		15258			15262		15344		15439		15788		15853
		C	A	T	TGA	C	C	T	G	A	G	T	G	A	A	T	G	C	T	T	C	G	C	T	A	G	T	C	G	A	T	T	C	T	C	T	C	A	T	C	T	C	T	C	T	A	TTATATATATATATATATAT	TTATATATATATATATAT	TTATATATATATATAT
wC45 F9 (pre-release)	this study	100		96.875	3.125		82.1705	17.8295		100			77.3585	22.6415	89.6907	10.3093		77.3109	22.6891	100			100		100		100		100			29.5082	70.4918	100		31.9527	68.0473		100		100		100		100		100
wC45 F10 (pre-release)	this study	100		100			85.2459	14.7541		100			69.8413	30.1587	70.9677	29.0323		72.4138	27.5862	100			100		100		100		100			37.037	62.963	100		35	65		100		100		25.0871	74.9129	100		100
Long-term laboratory population (wMel Lab)	this study	100		100			89.7959	10.2041		100			84.0909	15.9091	80.2632	19.7368		78.125	21.875	100			100		100		100		100			35.3191	64.6809	100		32.2222	67.7778		100		100		100		100		100
Gordonvale 2011	Huang et al. [1]	100		NR			NR			NR			NR		NR			NR		67	33		ND	ND	ND	ND	ND	ND	ND	ND	ND	ND	ND	ND	ND	ND	ND	ND	ND	ND	ND	ND	ND	ND	ND	ND	ND	ND	ND
Gordonvale 2011	Dainty et al. [2]	100		NR			NR			NR			NR		NR			NR		3 of 10			ND	ND	ND	ND	ND	ND	ND	ND	ND	ND	ND	ND	ND	ND	ND	ND	ND	ND	ND	ND	ND	ND	ND	ND	ND	ND	ND
Gordonvale 2013	Lau et al. [3]	100		99.8527		0.147275	81.2692	18.6285	0.102354	99.8779		0.1221	80.9024	19.0976	70.0663	29.6849	0.248756	80.0633	19.9367	67.3536	32.538	0.10846	55.7895	43.1579	61.0526	38.9474	100		100			100		29.4798	70.5202	100			71.6216	28.3784	100		100		100		100
Gordonvale 2018	Lau et al. [3]	100		78.3505	21.6495		84.6939	15.3061		100			76.8519	23.1481	62.5668	36.3636	1.06952	87.9518	12.0482	88.9908	11.0092		100		100		100		100			100		100		100			100		100		100		39.5349	60.4651	100
Gordonvale 2018	Dainty et al. [2]	100		NR			NR			NR			NR		NR			NR		5 of 8			ND	ND	ND	ND	ND	ND	ND	ND	ND	ND	ND	ND	ND	ND	ND	ND	ND	ND	ND	ND	ND	ND	ND	ND	ND	ND	ND
Gordonvale 2020 (wMel GV F2)	this study	100		100			87.2549	12.7451		100			80	20	91.7647	8.23529		75.5556	24.4444	100			100		100		100		100			33.5897	66.4103	100		34.3066	65.6934		100		100		27.4468	72.5532	100		100
Yorkys Knob 2011	Huang et al. [1]	100		NR			NR			NR			NR		NR			NR		100			ND	ND	ND	ND	ND	ND	ND	ND	ND	ND	ND	ND	ND	ND	ND	ND	ND	ND	ND	ND	ND	ND	ND	ND	ND	ND	ND
Yorkys Knob 2018	Lau et al. [3]	100		55.1282	44.8718		71.9298	28.0702		71.4286	28.5714		81.25	18.75	37.5	61.875	0.625	76.7857	23.2143	73.3333	26.6667		100		100		61.9048	38.0952	33.3333	63.6364	3.0303	38.2731	61.6656	100		32.7217	67.2018	0.0764526	100		71.2121	28.7879	100		100		100
Yorkys Knob 2018	Dainty et al. [2]		1 of 8	NR			NR			1 of 8			NR		NR			NR		4 of 8			ND	ND	ND	ND	ND	ND	ND	ND	ND	ND	ND	ND	ND	ND	ND	ND	ND	ND	ND	ND	ND	ND	ND	ND	ND	ND	ND
Yorkys Knob 2020 (wMel YK F2)	this study	100		100			80.7229	19.2771		76.9231	23.0769		82.5688	17.4312	97.5904	2.40964		78.3505	21.6495	44.2478	55.7522		100		100		100		100			30.303	69.697	100		34.127	65.873		100		100		100		100		66.6667	30.5556	2.77778
gene		hypothetical protein		non-coding			ltrA			non-coding			ltrA		tRNA-Arg			ltrA		hypothetical protein
locus tag		WD_RS07060					WD_RS01785						WD_RS04495		WD_RS05135			WD_RS05165		WD_RS05575
References
[1] Huang B, Yang Q, Hoffmann AA, Ritchie SA, van den Hurk AF, Warrilow D. Wolbachia genome stability and mtDNA variants in Aedes aegypti field populations eight years after release. iScience. 2020;23(10):101572. Epub 2020/10/22. doi: 10.1016/j.isci.2020.101572. PubMed PMID: 33083739; PubMed Central PMCID: PMCPMC7527712.
[2] Dainty KR, Hawkey J, Judd LM, Pacidônio EC, Duyvestyn JM, Gonçalves DS, et al. wMel Wolbachia genome remains stable after 7 years in Australian Aedes aegypti field populations. Microb Genom. 2021;7(9):000641.
[3] Lau M-J, Schmidt T, Yang Q, Chung J, Sankey L, Ross PA, et al. Genetic stability of Aedes aegypti populations following invasion by wMel Wolbachia. bioRxiv. 2021:2021.06.03.446908. doi: 10.1101/2021.06.03.446908.
[truncated: 11 more columns]
